# Supplementary material for: The equity impact of community women’s groups to reduce neonatal mortality: a meta-analysis of four cluster randomized trials
Source: Int J Epidemiol. 2017 Aug 25;48(1):168–82. doi: 10.1093/ije/dyx160 (PMC6380297; doi:10.1093/ije/dyx160)
Supplement: Supplementary Data [file dyx160_supp.zip]

Archive with 5 entries (4 files):
- dyx160-suppl_data/
- dyx160-suppl_data/dyx160_Supplementary_Table_2.docx
- dyx160-suppl_data/dyx160_Supplementary_Table_4.docx
- dyx160-suppl_data/dyx160_Supplementary_Table_3.docx
- dyx160-suppl_data/dyx160_Supplementary_Table_1.docx
